# Supplementary material for: Maintenance of service delivery during medical countermeasures deployment: The association between the COVID-19 vaccine rollout and continuity of routine childhood immunization services in Uganda
Source: PLOS Glob Public Health. 2025 Jun 13;5(6):e0004731. doi: 10.1371/journal.pgph.0004731 (PMC12165430; doi:10.1371/journal.pgph.0004731)
Supplement: S1 Data — (XLSX) [file pgph.0004731.s004.xlsx]

## Sheet: All Codes
Code	Subtheme	Theme
Initial fear which impacted on outreaches	Impacts on demand	Values and attitudes
Motivation - fear of death	Impacts on demand
No effects as seen by others.	No impacts
Cards to be required to access services
Motivation for vaccination job related	Demand generation
Leaders receiving the vaccines first promoted uptake, kabaka, president	Demand generation
Also soldiers receiving first	Demand generation
Less side effects	Demand generation
Minimal disruption of services since different services for kids and adults	Services continued	Service delivery
Integration of COVID-19 immunization into community outreaches	Integration to sustain use
Especially that private facilities did not offer COVID-19 immunization services	Challenges to delivery
Separate days for routine immunization services and COVID-19 immunization	Sustaining delivery
Halted initially but integrated into routine services	Temporary halts to service delivery
Engaging VHTs in planning for outreaches, looking for children during community outreaches, defaulter tracing	Sustaining delivery
Engaging local leaders	Sustaining delivery
Vaccinating on weekends e.g. Friday and Saturday for COVID-19	Sustaining delivery
Specifying times for COVID-19 Vs routine immunization services e.g. up to 12.00 for routine	Sustaining delivery
Mobile clinics for COVID-19 vaccines	Sustaining delivery
HR for data	Expanding health workforce	Human resources
Additional staff, nurses, secretary	Expanding health workforce
Redcross provided personnel	Expanding health workforce
Redistribution/ reassignment between outreach and facilities	Reassignment of tasks
Student nurses and interns to support	Expanding health workforce
SDAs and transport allowance provided to health workers	motivation of staff
Redcross volunteers, LIONS, student attachments	Expanding health workforce
Working with private health providers in clinics	Expanding health workforce
Other partner support e.g. provision of vehicles	Support from partners	Infrastructure & Supplies
Sufficient storage space - not in big quantities	No impact on space
Improvisation - tents from government and partners	Expanding space
Routine vaccination stock outs	impacts on commodities
Vaccines were plenty and there were options	no impact
Vaccines supplies were provided e.g. injections, vaccines, cotton and cards	Different resources
Tents provided by the municipal council	Support by DLG
Additional storage provided by the district	Support by DLG
Equipment for making ice packs	New equipment
Construction of new infrastructure e.g. OPD block	New infrastructure
Equipment shortage e.g. gloves stockouts	Shortage of supplies
Health education about side effects - provide HW phone numbers	Sustainind demand	Others
Provision of other health goods e.g. mosquito nets, dewormers, vitamin A, FP	Sustainind demand
Education before immunization	Sustainind demand
Education outreaches in communities	Sustainind demand
Education on dangers of COVID-19, possible side effects	Sustainind demand
Provision of counselling e.g. HIV testing	Addressing myths
Show/ see empty vials, show expiry dates to verify quality of vaccines	Addressing myths
Process certificates	Addressing myths
Dispelling myths and misconceptions	Addressing myths
Mega outreaches using community radios	Sustaining demand
Provision of other services e.g. FP, HIV testing	Sustaining demand
Mobilization by VHTs	Expanding health workforce

## Sheet: Sheet1
periodname	DPT-HepB+Hib3	BCG	Polio_0	Polio_1	Polio_2	Polio_3
January 2018	8195	7138	5143	8274	7929	7559
February 2018	7725	6218	4579	7418	7395	6986
March 2018	8284	6686	4772	8130	8354	7653
April 2018	8689	7065	5765	10374	8325	8026
May 2018	8494	7515	5670	8646	8178	7932
June 2018	7929	6348	4954	7690	7590	7183
July 2018	8245	6931	4894	6704	6662	6093
August 2018	9109	7144	5409	9019	8416	8564
September 2018	8501	7288	5294	7404	7667	7281
October 2018	9293	8567	6765	9773	9382	8876
November 2018	8149	7360	5751	8426	8209	7520
December 2018	6896	6299	4879	7295	6635	6529
January 2019	7887	7435	5319	8082	7421	7171
February 2019	8106	7047	5625	8502	8324	7741
March 2019	8831	7129	5749	8388	8995	8598
April 2019	8289	7175	5733	7913	7944	7710
May 2019	9405	7597	6105	9413	9003	8794
June 2019	7708	6695	5568	8064	7633	7331
July 2019	8268	7055	5730	8319	8229	7967
August 2019	9170	7832	6176	9030	8880	9070
September 2019	8984	8173	6971	9011	8415	8665
October 2019	8165	7384	6299	9839	10302	7907
November 2019	7825	7030	5856	8763	8428	7798
December 2019	7245	7019	6247	7954	7632	7158
January 2020	8473	8674	6210	8553	8499	7998
February 2020	8263	6616	5485	8220	8480	7915
March 2020	6966	6473	5333	7752	7105	7224
April 2020	5994	5738	4890	6812	6041	5865
May 2020	6952	6923	4902	7570	6964	6819
June 2020	7988	7219	5711	8325	8659	7890
July 2020	8825	6833	5410	8275	8422	8485
August 2020	8460	7095	5733	8121	8116	8287
September 2020	7859	7109	6018	7791	7608	7714
October 2020	9136	7815	6404	9607	9209	9052
November 2020	8046	7365	6213	8688	8431	8161
December 2020	8068	6759	5722	8295	7970	7871
January 2021	7747	6686	5115	8288	7978	7406
February 2021	8128	6211	5321	7938	8494	8243
March 2021	9246	7235	6174	9281	8973	9263
April 2021	8862	7676	6516	8793	8481	8773
May 2021	7673	7304	5934	8791	7949	7599
June 2021	7841	7417	5892	8492	8356	7882
July 2021	8405	7275	6016	8790	8630	8320
August 2021	9339	10293	7501	9798	9285	8956
September 2021	9318	7263	7379	9244	9228	9181
October 2021	8000	7509	6990	8303	8093	8042
November 2021	8117	8413	6681	8821	8897	8373
December 2021	8301	7588	6694	9039	8373	8012
January 2022	8164	7154	5610	8702	8602	8040
February 2022	8861	7225	6025	9369	9728	8796
March 2022	10483	8522	7173	11065	10195	10338
April 2022	9071	7710	6550	8916	8891	8639
May 2022	9401	8558	7256	10371	9498	9333
June 2022	9435	8256	7303	10355	9746	9075
July 2022	8268	7686	7231	9927	9538	9272
August 2022	9163	8702	7235	10518	10169	9593
September 2022	9762	8396	6989	10030	9714	9724
October 2022	9894	8857	7655	10285	9507	9622
November 2022	10342	8897	7856	11246	10946	10752
December 2022	9281	7452	6854	10116	9548	9076
